# Supplementary material for: 10-Methyldodecanal, a Novel Attractant Pheromone Produced by Males of the South American Cerambycid Beetle Eburodacrys vittata
Source: PLoS One. 2016 Aug 11;11(8):e0160727. doi: 10.1371/journal.pone.0160727 (PMC4981399; doi:10.1371/journal.pone.0160727)
Supplement: S1 File — (XLSX) [file pone.0160727.s001.xlsx]

## Sheet: Field_Bioassay_E. vittata
date	block	treat	n. male	n. female	total number
2015-10-05	1	1	0	0	0
2015-10-05	2	1	0	0	0
2015-10-05	3	1	0	0	0
2015-10-05	4	1	0	0	0
2015-10-05	1	2	0	0	0
2015-10-05	2	2	0	0	0
2015-10-05	3	2	0	0	0
2015-10-05	4	2	0	0	0
2015-10-10	1	1	0	0	0
2015-10-10	2	1	0	0	0
2015-10-10	3	1	0	0	0
2015-10-10	4	1	0	0	0
2015-10-10	1	2	0	0	0
2015-10-10	2	2	0	0	0
2015-10-10	3	2	0	0	0
2015-10-10	4	2	0	0	0
2015-10-15	1	1	0	0	0
2015-10-15	2	1	0	0	0
2015-10-15	3	1	0	0	0
2015-10-15	4	1	0	0	0
2015-10-15	1	2	0	0	0
2015-10-15	2	2	0	0	0
2015-10-15	3	2	0	0	0
2015-10-15	4	2	0	0	0
2015-10-25	1	1	0	0	0
2015-10-25	2	1	0	0	0
2015-10-25	3	1	0	0	0
2015-10-25	4	1	0	0	0
2015-10-25	1	2	0	0	0
2015-10-25	2	2	0	0	0
2015-10-25	3	2	0	0	0
2015-10-25	4	2	0	0	0
2015-10-29	1	1	0	0	0
2015-10-29	2	1	0	0	0
2015-10-29	3	1	0	0	0
2015-10-29	4	1	0	0	0
2015-10-29	1	2	0	0	0
2015-10-29	2	2	0	0	0
2015-10-29	3	2	0	0	0
2015-10-29	4	2	0	0	0
2015-11-03	1	1	0	0	0
2015-11-03	2	1	0	0	0
2015-11-03	3	1	0	0	0
2015-11-03	4	1	0	0	0
2015-11-03	1	2	0	0	0
2015-11-03	2	2	0	0	0
2015-11-03	3	2	0	0	0
2015-11-03	4	2	0	0	0
2015-11-07	1	1	0	0	0
2015-11-07	2	1	0	0	0
2015-11-07	3	1	0	0	0
2015-11-07	4	1	0	0	0
2015-11-07	1	2	0	0	0
2015-11-07	2	2	0	0	0
2015-11-07	3	2	0	0	0
2015-11-07	4	2	0	0	0
2015-11-11	1	1	2	0	2
2015-11-11	2	1	0	0	0
2015-11-11	3	1	0	0	0
2015-11-11	4	1	0	0	0
2015-11-11	1	2	0	0	0
2015-11-11	2	2	0	0	0
2015-11-11	3	2	0	0	0
2015-11-11	4	2	0	0	0
2015-11-15	1	1	0	0	0
2015-11-15	2	1	0	1	1
2015-11-15	3	1	0	0	0
2015-11-15	4	1	0	0	0
2015-11-15	1	2	0	0	0
2015-11-15	2	2	0	0	0
2015-11-15	3	2	0	0	0
2015-11-15	4	2	0	0	0
2015-11-20	1	1	1	1	2
2015-11-20	2	1	0	1	1
2015-11-20	3	1	0	0	0
2015-11-20	4	1	0	0	0
2015-11-20	1	2	0	0	0
2015-11-20	2	2	0	0	0
2015-11-20	3	2	0	0	0
2015-11-20	4	2	0	0	0
2015-11-25	1	1	4	6	10
2015-11-25	2	1	0	2	2
2015-11-25	3	1	4	3	7
2015-11-25	4	1	0	8	8
2015-11-25	1	2	0	0	0
2015-11-25	2	2	0	0	0
2015-11-25	3	2	0	0	0
2015-11-25	4	2	0	0	0
2015-11-30	1	1	2	3	5
2015-11-30	2	1	3	3	6
2015-11-30	3	1	1	1	2
2015-11-30	4	1	2	1	3
2015-11-30	1	2	0	0	0
2015-11-30	2	2	0	0	0
2015-11-30	3	2	0	0	0
2015-11-30	4	2	0	0	0
2015-12-04	1	1	1	0	1
2015-12-04	2	1	2	1	3
2015-12-04	3	1	1	1	2
2015-12-04	4	1	0	1	1
2015-12-04	1	2	0	0	0
2015-12-04	2	2	0	0	0
2015-12-04	3	2	0	0	0
2015-12-04	4	2	0	0	0
2015-12-09	1	1	0	0	0
2015-12-09	2	1	0	0	0
2015-12-09	3	1	0	0	0
2015-12-09	4	1	0	0	0
2015-12-09	1	2	0	0	0
2015-12-09	2	2	0	0	0
2015-12-09	3	2	0	0	0
2015-12-09	4	2	0	0	0
2015-12-14	1	1	2	6	8
2015-12-14	2	1	1	1	2
2015-12-14	3	1	3	5	8
2015-12-14	4	1	1	2	3
2015-12-14	1	2	0	0	0
2015-12-14	2	2	0	0	0
2015-12-14	3	2	0	0	0
2015-12-14	4	2	0	0	0
2015-12-19	1	1	2	7	9
2015-12-19	2	1	0	0	0
2015-12-19	3	1	2	4	6
2015-12-19	4	1	0	1	1
2015-12-19	1	2	0	0	0
2015-12-19	2	2	0	0	0
2015-12-19	3	2	0	0	0
2015-12-19	4	2	0	0	0
2015-12-24	1	1	3	3	6
2015-12-24	2	1	1	4	5
2015-12-24	3	1	4	3	7
2015-12-24	4	1	1	3	4
2015-12-24	1	2	0	0	0
2015-12-24	2	2	0	0	0
2015-12-24	3	2	0	0	0
2015-12-24	4	2	0	0	0
2015-12-28	1	1	2	4	6
2015-12-28	2	1	0	3	3
2015-12-28	3	1	1	1	2
2015-12-28	4	1	0	2	2
2015-12-28	1	2	0	0	0
2015-12-28	2	2	0	0	0
2015-12-28	3	2	0	0	0
2015-12-28	4	2	0	0	0
2016-01-01	1	1	1	2	3
2016-01-01	2	1	0	1	1
2016-01-01	3	1	1	1	2
2016-01-01	4	1	0	1	1
2016-01-01	1	2	0	0	0
2016-01-01	2	2	0	0	0
2016-01-01	3	2	0	0	0
2016-01-01	4	2	0	0	0
2016-01-06	1	1	4	6	10
2016-01-06	2	1	1	2	3
2016-01-06	3	1	2	2	4
2016-01-06	4	1	1	2	3
2016-01-06	1	2	0	0	0
2016-01-06	2	2	0	0	0
2016-01-06	3	2	0	0	0
2016-01-06	4	2	0	0	0
2016-01-10	1	1	0	0	0
2016-01-10	2	1	0	0	0
2016-01-10	3	1	0	0	0
2016-01-10	4	1	0	0	0
2016-01-10	1	2	0	0	0
2016-01-10	2	2	0	0	0
2016-01-10	3	2	0	0	0
2016-01-10	4	2	0	0	0
2016-01-15	1	1	0	0	0
2016-01-15	2	1	0	0	0
2016-01-15	3	1	0	0	0
2016-01-15	4	1	0	0	0
2016-01-15	1	2	0	0	0
2016-01-15	2	2	0	0	0
2016-01-15	3	2	0	0	0
2016-01-15	4	2	0	0	0
